# Supplementary material for: Magnetic neutron scattering from spherical nanoparticles with Néel surface anisotropy: analytical treatment
Source: J Appl Crystallogr. 2022 Nov 4;55(Pt 6):1475–87. doi: 10.1107/S1600576722008925 (PMC9721331; doi:10.1107/S1600576722008925)
Supplement: Supplementary file 1 [file j-55-01475-sup1.txt]

(* Content-type: application/vnd.wolfram.mathematica *)

(*** Wolfram Notebook File ***)
(* http://www.wolfram.com/nb *)

(* CreatedBy='Mathematica 12.3' *)

(*CacheID: 234*)
(* Internal cache information:
NotebookFileLineBreakTest
NotebookFileLineBreakTest
NotebookDataPosition[       158,          7]
NotebookDataLength[     14022,        417]
NotebookOptionsPosition[     13347,        398]
NotebookOutlinePosition[     13742,        414]
CellTagsIndexPosition[     13699,        411]
WindowFrame->Normal*)

(* Beginning of Notebook Content *)
Notebook[{

Cell[CellGroupData[{
Cell[BoxData[
 RowBox[{" ", 
  RowBox[{
   RowBox[{
    RowBox[{"fx", "[", 
     RowBox[{"l_", ",", " ", "m_", ",", " ", "theta_", ",", " ", "phi_"}], 
     "]"}], ":=", 
    RowBox[{
     RowBox[{"SphericalHarmonicY", "[", 
      RowBox[{"l", ",", " ", "m", ",", " ", "theta", ",", " ", 
       RowBox[{"-", " ", "phi"}]}], "]"}], " ", "*", " ", 
     RowBox[{"Abs", "[", 
      RowBox[{
       RowBox[{"Cos", "[", "phi", "]"}], " ", "*", " ", 
       RowBox[{"Sin", "[", "theta", "]"}]}], "]"}], " ", "*", " ", 
     RowBox[{"Sin", "[", "theta", "]"}]}]}], "\[IndentingNewLine]", 
   RowBox[{
    RowBox[{"fy", "[", 
     RowBox[{"l_", ",", " ", "m_", ",", " ", "theta_", ",", " ", "phi_"}], 
     "]"}], ":=", 
    RowBox[{
     RowBox[{"SphericalHarmonicY", "[", 
      RowBox[{"l", ",", " ", "m", ",", " ", "theta", ",", " ", 
       RowBox[{"-", " ", "phi"}]}], "]"}], " ", "*", " ", 
     RowBox[{"Abs", "[", 
      RowBox[{
       RowBox[{"Sin", "[", "phi", "]"}], " ", "*", " ", 
       RowBox[{"Sin", "[", "theta", "]"}]}], "]"}], " ", "*", " ", 
     RowBox[{"Sin", "[", "theta", "]"}]}]}], "\[IndentingNewLine]", 
   RowBox[{
    RowBox[{"fz", "[", 
     RowBox[{"l_", ",", " ", "m_", ",", " ", "theta_", ",", " ", "phi_"}], 
     "]"}], ":=", 
    RowBox[{
     RowBox[{"SphericalHarmonicY", "[", 
      RowBox[{"l", ",", " ", "m", ",", " ", "theta", ",", " ", 
       RowBox[{"-", " ", "phi"}]}], "]"}], " ", "*", " ", 
     RowBox[{"Abs", "[", 
      RowBox[{"Cos", "[", "theta", "]"}], "]"}], " ", "*", " ", 
     RowBox[{"Sin", "[", "theta", "]"}]}]}], "\[IndentingNewLine]", 
   "\[IndentingNewLine]", 
   RowBox[{
    RowBox[{"fIx", "[", 
     RowBox[{"l_", ",", "m_"}], "]"}], " ", ":=", " ", 
    RowBox[{"Integrate", "[", 
     RowBox[{
      RowBox[{"fx", "[", 
       RowBox[{"l", ",", " ", "m", ",", " ", "theta", ",", " ", "phi"}], 
       "]"}], ",", " ", 
      RowBox[{"{", 
       RowBox[{"theta", ",", " ", "0", ",", " ", "Pi"}], "}"}], ",", " ", 
      RowBox[{"{", 
       RowBox[{"phi", ",", " ", "0", ",", " ", 
        RowBox[{"2", "*", "Pi"}]}], "}"}]}], "]"}]}], "\[IndentingNewLine]", 
   RowBox[{
    RowBox[{"fIy", "[", 
     RowBox[{"l_", ",", " ", "m_"}], "]"}], ":=", " ", 
    RowBox[{"Integrate", "[", 
     RowBox[{
      RowBox[{"fy", "[", 
       RowBox[{"l", ",", " ", "m", ",", " ", "theta", ",", " ", "phi"}], 
       "]"}], ",", " ", 
      RowBox[{"{", 
       RowBox[{"theta", ",", " ", "0", ",", " ", "Pi"}], "}"}], ",", " ", 
      RowBox[{"{", 
       RowBox[{"phi", ",", " ", "0", ",", " ", 
        RowBox[{"2", "*", "Pi"}]}], "}"}]}], "]"}]}], "\[IndentingNewLine]", 
   RowBox[{
    RowBox[{"fIz", "[", 
     RowBox[{"l_", ",", " ", "m_"}], "]"}], ":=", " ", 
    RowBox[{"Integrate", "[", 
     RowBox[{
      RowBox[{"fz", "[", 
       RowBox[{"l", ",", " ", "m", ",", " ", "theta", ",", " ", "phi"}], 
       "]"}], ",", " ", 
      RowBox[{"{", 
       RowBox[{"theta", ",", " ", "0", ",", " ", "Pi"}], "}"}], ",", " ", 
      RowBox[{"{", 
       RowBox[{"phi", ",", " ", "0", ",", " ", 
        RowBox[{"2", "*", "Pi"}]}], "}"}]}], "]"}]}], "\[IndentingNewLine]", 
   "\[IndentingNewLine]", 
   RowBox[{"lmax", " ", ":=", " ", "6"}], "\[IndentingNewLine]", 
   RowBox[{
    RowBox[{"Ix", " ", "=", 
     RowBox[{"Array", "[", 
      RowBox[{
       RowBox[{"0", " ", "&"}], ",", " ", 
       RowBox[{"{", 
        RowBox[{
         RowBox[{"lmax", "+", "1"}], ",", 
         RowBox[{
          RowBox[{"2", "*", "lmax"}], "+", "1"}]}], "}"}]}], "]"}]}], ";"}], 
   "\[IndentingNewLine]", 
   RowBox[{
    RowBox[{"Iy", " ", "=", 
     RowBox[{"Array", "[", 
      RowBox[{
       RowBox[{"0", " ", "&"}], ",", " ", 
       RowBox[{"{", 
        RowBox[{
         RowBox[{"lmax", "+", "1"}], ",", 
         RowBox[{
          RowBox[{"2", "*", "lmax"}], "+", "1"}]}], "}"}]}], "]"}]}], ";"}], 
   "\[IndentingNewLine]", 
   RowBox[{
    RowBox[{"Iz", " ", "=", " ", 
     RowBox[{"Array", "[", 
      RowBox[{
       RowBox[{"0", " ", "&"}], ",", " ", 
       RowBox[{"{", 
        RowBox[{
         RowBox[{"lmax", "+", "1"}], ",", 
         RowBox[{
          RowBox[{"2", "*", "lmax"}], "+", "1"}]}], "}"}]}], "]"}]}], ";"}], 
   "\[IndentingNewLine]", 
   RowBox[{"For", "[", 
    RowBox[{
     RowBox[{"l", "=", "0"}], ",", " ", 
     RowBox[{"l", "<", 
      RowBox[{"lmax", "+", "1"}]}], ",", " ", 
     RowBox[{"l", "++"}], ",", 
     RowBox[{"For", "[", 
      RowBox[{
       RowBox[{"m", "=", 
        RowBox[{"-", "l"}]}], ",", " ", 
       RowBox[{"m", " ", "<", 
        RowBox[{"l", "+", "1"}]}], ",", " ", 
       RowBox[{"m", "++"}], ",", "   ", 
       RowBox[{
        RowBox[{"Ix", "[", 
         RowBox[{"[", 
          RowBox[{
           RowBox[{"l", "+", "1"}], ",", " ", 
           RowBox[{"m", "+", "lmax", "+", "1"}]}], "]"}], "]"}], "=", 
        RowBox[{"fIx", "[", 
         RowBox[{"l", ",", " ", "m"}], "]"}]}]}], "]"}]}], " ", "]"}], 
   "\[IndentingNewLine]", 
   RowBox[{"For", "[", 
    RowBox[{
     RowBox[{"l", "=", "0"}], ",", " ", 
     RowBox[{"l", "<", 
      RowBox[{"lmax", "+", "1"}]}], ",", " ", 
     RowBox[{"l", "++"}], ",", 
     RowBox[{"For", "[", 
      RowBox[{
       RowBox[{"m", "=", 
        RowBox[{"-", "l"}]}], ",", " ", 
       RowBox[{"m", " ", "<", 
        RowBox[{"l", "+", "1"}]}], ",", " ", 
       RowBox[{"m", "++"}], ",", "   ", 
       RowBox[{
        RowBox[{"Iy", "[", 
         RowBox[{"[", 
          RowBox[{
           RowBox[{"l", "+", "1"}], ",", " ", 
           RowBox[{"m", "+", "lmax", "+", "1"}]}], "]"}], "]"}], "=", 
        RowBox[{"fIy", "[", 
         RowBox[{"l", ",", " ", "m"}], "]"}]}]}], "]"}]}], " ", "]"}], 
   "\[IndentingNewLine]", 
   RowBox[{"For", "[", 
    RowBox[{
     RowBox[{"l", "=", "0"}], ",", " ", 
     RowBox[{"l", "<", 
      RowBox[{"lmax", "+", "1"}]}], ",", " ", 
     RowBox[{"l", "++"}], ",", 
     RowBox[{"For", "[", 
      RowBox[{
       RowBox[{"m", "=", 
        RowBox[{"-", "l"}]}], ",", " ", 
       RowBox[{"m", " ", "<", 
        RowBox[{"l", "+", "1"}]}], ",", " ", 
       RowBox[{"m", "++"}], ",", "   ", 
       RowBox[{
        RowBox[{"Iz", "[", 
         RowBox[{"[", 
          RowBox[{
           RowBox[{"l", "+", "1"}], ",", " ", 
           RowBox[{"m", "+", "lmax", "+", "1"}]}], "]"}], "]"}], "=", 
        RowBox[{"fIz", "[", 
         RowBox[{"l", ",", " ", "m"}], "]"}]}]}], "]"}]}], " ", "]"}], 
   "\[IndentingNewLine]", 
   RowBox[{"(*", 
    RowBox[{"Save", "[", 
     RowBox[{"\"\<Table_Ix\>\"", ",", " ", "Ix"}], "]"}], "*)"}], 
   "\[IndentingNewLine]", 
   RowBox[{"(*", 
    RowBox[{"Save", "[", 
     RowBox[{"\"\<Table_Iy\>\"", ",", " ", "Iy"}], "]"}], "*)"}], 
   "\[IndentingNewLine]", 
   RowBox[{"(*", 
    RowBox[{"Save", "[", 
     RowBox[{"\"\<Table_Iz\>\"", ",", " ", "Iz"}], "]"}], "*)"}], 
   "\[IndentingNewLine]", 
   RowBox[{"MatrixForm", "[", "Ix", "]"}], "\[IndentingNewLine]", 
   RowBox[{"MatrixForm", "[", "Iy", "]"}], "\[IndentingNewLine]", 
   RowBox[{"MatrixForm", "[", "Iz", "]"}]}]}]], "Input",
 CellChangeTimes->{{3.8670518049294662`*^9, 3.867051806652837*^9}, {
   3.8670519092711077`*^9, 3.8670519676395473`*^9}, {3.867052123159161*^9, 
   3.867052184853146*^9}, {3.867052230634614*^9, 3.867052331191461*^9}, {
   3.867052371831222*^9, 3.8670523946904497`*^9}, {3.867052771014429*^9, 
   3.867052771409256*^9}, 
   3.867053006518029*^9},ExpressionUUID->"8e17c266-fe43-4bf8-8b9c-\
ed9bb6150d5e"],

Cell[BoxData[
 TagBox[
  RowBox[{"(", "\[NoBreak]", GridBox[{
     {"0", "0", "0", "0", 
      SqrtBox["\[Pi]"], "0", "0", "0", "0"},
     {"0", "0", "0", "0", "0", "0", "0", "0", "0"},
     {"0", "0", 
      RowBox[{
       FractionBox["1", "8"], " ", 
       SqrtBox[
        FractionBox[
         RowBox[{"15", " ", "\[Pi]"}], "2"]]}], "0", 
      RowBox[{"-", 
       FractionBox[
        SqrtBox[
         RowBox[{"5", " ", "\[Pi]"}]], "8"]}], "0", 
      RowBox[{
       FractionBox["1", "8"], " ", 
       SqrtBox[
        FractionBox[
         RowBox[{"15", " ", "\[Pi]"}], "2"]]}], "0", "0"},
     {"0", "0", "0", "0", "0", "0", "0", "0", "0"},
     {
      RowBox[{
       RowBox[{"-", 
        FractionBox["1", "64"]}], " ", 
       SqrtBox[
        FractionBox[
         RowBox[{"35", " ", "\[Pi]"}], "2"]]}], "0", 
      RowBox[{
       FractionBox["1", "32"], " ", 
       SqrtBox[
        FractionBox[
         RowBox[{"5", " ", "\[Pi]"}], "2"]]}], "0", 
      RowBox[{"-", 
       FractionBox[
        RowBox[{"3", " ", 
         SqrtBox["\[Pi]"]}], "64"]}], "0", 
      RowBox[{
       FractionBox["1", "32"], " ", 
       SqrtBox[
        FractionBox[
         RowBox[{"5", " ", "\[Pi]"}], "2"]]}], "0", 
      RowBox[{
       RowBox[{"-", 
        FractionBox["1", "64"]}], " ", 
       SqrtBox[
        FractionBox[
         RowBox[{"35", " ", "\[Pi]"}], "2"]]}]}
    },
    GridBoxAlignment->{"Columns" -> {{Center}}, "Rows" -> {{Baseline}}},
    GridBoxSpacings->{"Columns" -> {
        Offset[0.27999999999999997`], {
         Offset[0.7]}, 
        Offset[0.27999999999999997`]}, "Rows" -> {
        Offset[0.2], {
         Offset[0.4]}, 
        Offset[0.2]}}], "\[NoBreak]", ")"}],
  Function[BoxForm`e$, 
   MatrixForm[BoxForm`e$]]]], "Output",
 CellChangeTimes->{{3.867051797995549*^9, 3.867051823974572*^9}, {
   3.867052316781691*^9, 3.867052341425893*^9}, 3.867052390662252*^9, 
   3.867052421928046*^9},
 CellLabel->
  "Out[108]//MatrixForm=",ExpressionUUID->"acabceeb-d073-442d-9c89-\
59b7055a0e12"],

Cell[BoxData[
 TagBox[
  RowBox[{"(", "\[NoBreak]", GridBox[{
     {"0", "0", "0", "0", 
      SqrtBox["\[Pi]"], "0", "0", "0", "0"},
     {"0", "0", "0", "0", "0", "0", "0", "0", "0"},
     {"0", "0", 
      RowBox[{
       RowBox[{"-", 
        FractionBox["1", "8"]}], " ", 
       SqrtBox[
        FractionBox[
         RowBox[{"15", " ", "\[Pi]"}], "2"]]}], "0", 
      RowBox[{"-", 
       FractionBox[
        SqrtBox[
         RowBox[{"5", " ", "\[Pi]"}]], "8"]}], "0", 
      RowBox[{
       RowBox[{"-", 
        FractionBox["1", "8"]}], " ", 
       SqrtBox[
        FractionBox[
         RowBox[{"15", " ", "\[Pi]"}], "2"]]}], "0", "0"},
     {"0", "0", "0", "0", "0", "0", "0", "0", "0"},
     {
      RowBox[{
       RowBox[{"-", 
        FractionBox["1", "64"]}], " ", 
       SqrtBox[
        FractionBox[
         RowBox[{"35", " ", "\[Pi]"}], "2"]]}], "0", 
      RowBox[{
       RowBox[{"-", 
        FractionBox["1", "32"]}], " ", 
       SqrtBox[
        FractionBox[
         RowBox[{"5", " ", "\[Pi]"}], "2"]]}], "0", 
      RowBox[{"-", 
       FractionBox[
        RowBox[{"3", " ", 
         SqrtBox["\[Pi]"]}], "64"]}], "0", 
      RowBox[{
       RowBox[{"-", 
        FractionBox["1", "32"]}], " ", 
       SqrtBox[
        FractionBox[
         RowBox[{"5", " ", "\[Pi]"}], "2"]]}], "0", 
      RowBox[{
       RowBox[{"-", 
        FractionBox["1", "64"]}], " ", 
       SqrtBox[
        FractionBox[
         RowBox[{"35", " ", "\[Pi]"}], "2"]]}]}
    },
    GridBoxAlignment->{"Columns" -> {{Center}}, "Rows" -> {{Baseline}}},
    GridBoxSpacings->{"Columns" -> {
        Offset[0.27999999999999997`], {
         Offset[0.7]}, 
        Offset[0.27999999999999997`]}, "Rows" -> {
        Offset[0.2], {
         Offset[0.4]}, 
        Offset[0.2]}}], "\[NoBreak]", ")"}],
  Function[BoxForm`e$, 
   MatrixForm[BoxForm`e$]]]], "Output",
 CellChangeTimes->{{3.867051797995549*^9, 3.867051823974572*^9}, {
   3.867052316781691*^9, 3.867052341425893*^9}, 3.867052390662252*^9, 
   3.867052421929311*^9},
 CellLabel->
  "Out[109]//MatrixForm=",ExpressionUUID->"b74b1bba-9369-4d13-b2a9-\
1f8e158b9812"],

Cell[BoxData[
 TagBox[
  RowBox[{"(", "\[NoBreak]", GridBox[{
     {"0", "0", "0", "0", 
      SqrtBox["\[Pi]"], "0", "0", "0", "0"},
     {"0", "0", "0", "0", "0", "0", "0", "0", "0"},
     {"0", "0", "0", "0", 
      FractionBox[
       SqrtBox[
        RowBox[{"5", " ", "\[Pi]"}]], "4"], "0", "0", "0", "0"},
     {"0", "0", "0", "0", "0", "0", "0", "0", "0"},
     {"0", "0", "0", "0", 
      RowBox[{"-", 
       FractionBox[
        SqrtBox["\[Pi]"], "8"]}], "0", "0", "0", "0"}
    },
    GridBoxAlignment->{"Columns" -> {{Center}}, "Rows" -> {{Baseline}}},
    GridBoxSpacings->{"Columns" -> {
        Offset[0.27999999999999997`], {
         Offset[0.7]}, 
        Offset[0.27999999999999997`]}, "Rows" -> {
        Offset[0.2], {
         Offset[0.4]}, 
        Offset[0.2]}}], "\[NoBreak]", ")"}],
  Function[BoxForm`e$, 
   MatrixForm[BoxForm`e$]]]], "Output",
 CellChangeTimes->{{3.867051797995549*^9, 3.867051823974572*^9}, {
   3.867052316781691*^9, 3.867052341425893*^9}, 3.867052390662252*^9, 
   3.867052421930422*^9},
 CellLabel->
  "Out[110]//MatrixForm=",ExpressionUUID->"bf1c2034-3106-4f5b-ad99-\
340291f64109"]
}, Open  ]]
},
WindowSize->{Full, Full},
WindowMargins->{{316, Automatic}, {Automatic, 50}},
FrontEndVersion->"12.3 for Mac OS X ARM (64-bit) (July 9, 2021)",
StyleDefinitions->"Default.nb",
ExpressionUUID->"1266df28-12f7-40cc-af54-d06b7c8a222d"
]
(* End of Notebook Content *)

(* Internal cache information *)
(*CellTagsOutline
CellTagsIndex->{}
*)
(*CellTagsIndex
CellTagsIndex->{}
*)
(*NotebookFileOutline
Notebook[{
Cell[CellGroupData[{
Cell[580, 22, 7448, 202, 451, "Input",ExpressionUUID->"8e17c266-fe43-4bf8-8b9c-ed9bb6150d5e"],
Cell[8031, 226, 2032, 65, 144, "Output",ExpressionUUID->"acabceeb-d073-442d-9c89-59b7055a0e12"],
Cell[10066, 293, 2128, 69, 144, "Output",ExpressionUUID->"b74b1bba-9369-4d13-b2a9-1f8e158b9812"],
Cell[12197, 364, 1134, 31, 134, "Output",ExpressionUUID->"bf1c2034-3106-4f5b-ad99-340291f64109"]
}, Open  ]]
}
]
*)

(* End of internal cache information *)
