# Supplementary material for: Magnetic neutron scattering from spherical nanoparticles with Néel surface anisotropy: analytical treatment
Source: J Appl Crystallogr. 2022 Nov 4;55(Pt 6):1475–87. doi: 10.1107/S1600576722008925 (PMC9721331; doi:10.1107/S1600576722008925)
Supplement: Supplementary file 2 [file j-55-01475-sup2.txt]

(* Content-type: application/vnd.wolfram.mathematica *)

(*** Wolfram Notebook File ***)
(* http://www.wolfram.com/nb *)

(* CreatedBy='Mathematica 12.3' *)

(*CacheID: 234*)
(* Internal cache information:
NotebookFileLineBreakTest
NotebookFileLineBreakTest
NotebookDataPosition[       158,          7]
NotebookDataLength[     17871,        539]
NotebookOptionsPosition[     17197,        520]
NotebookOutlinePosition[     17589,        536]
CellTagsIndexPosition[     17546,        533]
WindowFrame->Normal*)

(* Beginning of Notebook Content *)
Notebook[{

Cell[CellGroupData[{
Cell[BoxData[{
 RowBox[{
  RowBox[{"K", "[", 
   RowBox[{"l_", ",", " ", "m_"}], "]"}], " ", ":=", " ", 
  RowBox[{"Integrate", "[", 
   RowBox[{
    RowBox[{
     RowBox[{"LegendreP", "[", 
      RowBox[{"l", ",", " ", "m", ",", " ", "x"}], "]"}], "*", 
     RowBox[{"Sqrt", "[", 
      RowBox[{"1", " ", "-", " ", 
       RowBox[{"x", "^", "2"}]}], "]"}]}], ",", " ", 
    RowBox[{"{", 
     RowBox[{"x", ",", " ", 
      RowBox[{"-", "1"}], ",", " ", "1"}], "}"}]}], 
   "]"}]}], "\[IndentingNewLine]", 
 RowBox[{
  RowBox[{
   RowBox[{"g", "[", 
    RowBox[{"l_", ",", " ", "m_"}], "]"}], ":=", " ", 
   RowBox[{
    RowBox[{
     RowBox[{"(", 
      RowBox[{"1", " ", "+", " ", 
       RowBox[{
        RowBox[{"(", 
         RowBox[{"-", "1"}], ")"}], "^", 
        RowBox[{"(", 
         RowBox[{"Abs", "[", "m", "]"}], ")"}]}]}], ")"}], "/", 
     RowBox[{"(", 
      RowBox[{"1", " ", "-", " ", 
       RowBox[{"m", "^", "2"}], " ", "+", " ", 
       RowBox[{"KroneckerDelta", "[", 
        RowBox[{
         RowBox[{"Abs", "[", "m", "]"}], ",", "1"}], "]"}]}], ")"}]}], " ", 
    "*", " ", 
    RowBox[{"Sqrt", "[", 
     RowBox[{
      RowBox[{
       RowBox[{"(", 
        RowBox[{
         RowBox[{"2", "*", "l"}], "+", "1"}], ")"}], "/", "Pi"}], " ", "*", 
      " ", 
      RowBox[{
       RowBox[{
        RowBox[{"(", 
         RowBox[{"l", "-", "m"}], ")"}], "!"}], "/", 
       RowBox[{
        RowBox[{"(", 
         RowBox[{"l", "+", "m"}], ")"}], "!"}]}]}], "]"}]}]}], 
  " "}], "\[IndentingNewLine]", 
 RowBox[{
  RowBox[{"fIx", "[", 
   RowBox[{"l_", ",", "m_"}], "]"}], " ", ":=", " ", 
  RowBox[{
   RowBox[{
    RowBox[{"(", 
     RowBox[{"-", "1"}], ")"}], "^", 
    RowBox[{"(", 
     RowBox[{
      RowBox[{"Abs", "[", "m", "]"}], "/", "2"}], ")"}]}], " ", "*", 
   RowBox[{"g", "[", 
    RowBox[{"l", ",", "m"}], "]"}], "*", " ", 
   RowBox[{"K", "[", 
    RowBox[{"l", ",", " ", "m"}], "]"}]}]}], "\[IndentingNewLine]", 
 RowBox[{
  RowBox[{"fIy", "[", 
   RowBox[{"l_", ",", " ", "m_"}], "]"}], ":=", 
  RowBox[{
   RowBox[{
    RowBox[{"(", 
     RowBox[{"-", "1"}], ")"}], "^", 
    RowBox[{"(", 
     RowBox[{"Abs", "[", "m", "]"}], ")"}]}], "*", " ", 
   RowBox[{"g", "[", 
    RowBox[{"l", ",", "m"}], "]"}], " ", "*", " ", 
   RowBox[{"K", "[", 
    RowBox[{"l", ",", " ", "m"}], "]"}]}]}], "\[IndentingNewLine]", 
 RowBox[{
  RowBox[{
   RowBox[{"fIz", "[", 
    RowBox[{"l_", ",", " ", "m_"}], "]"}], ":=", 
   RowBox[{
    RowBox[{"Pi", "/", "4"}], " ", "*", " ", 
    RowBox[{"(", 
     RowBox[{"1", " ", "+", " ", 
      RowBox[{
       RowBox[{"(", 
        RowBox[{"-", "1"}], ")"}], "^", 
       RowBox[{"(", "l", ")"}]}]}], ")"}], " ", "*", " ", 
    RowBox[{
     RowBox[{"Sqrt", "[", 
      RowBox[{
       RowBox[{"2", "*", "l"}], "+", "1"}], "]"}], "/", 
     RowBox[{"(", 
      RowBox[{
       RowBox[{"Gamma", "[", 
        RowBox[{
         RowBox[{"3", "/", "2"}], " ", "-", " ", 
         RowBox[{"l", "/", "2"}]}], "]"}], " ", "*", " ", 
       RowBox[{"Gamma", "[", 
        RowBox[{
         RowBox[{"l", "/", "2"}], " ", "+", " ", "2"}], "]"}]}], ")"}]}], " ",
     "*", " ", 
    RowBox[{"KroneckerDelta", "[", 
     RowBox[{"m", ",", "0"}], "]"}]}]}], 
  "\[IndentingNewLine]"}], "\[IndentingNewLine]", 
 RowBox[{"lmax", " ", ":=", " ", "6"}], "\[IndentingNewLine]", 
 RowBox[{
  RowBox[{"Ix", " ", "=", 
   RowBox[{"Array", "[", 
    RowBox[{
     RowBox[{"0", " ", "&"}], ",", " ", 
     RowBox[{"{", 
      RowBox[{
       RowBox[{"lmax", "+", "1"}], ",", 
       RowBox[{
        RowBox[{"2", "*", "lmax"}], "+", "1"}]}], "}"}]}], "]"}]}], 
  ";"}], "\[IndentingNewLine]", 
 RowBox[{
  RowBox[{"Iy", " ", "=", 
   RowBox[{"Array", "[", 
    RowBox[{
     RowBox[{"0", " ", "&"}], ",", " ", 
     RowBox[{"{", 
      RowBox[{
       RowBox[{"lmax", "+", "1"}], ",", 
       RowBox[{
        RowBox[{"2", "*", "lmax"}], "+", "1"}]}], "}"}]}], "]"}]}], 
  ";"}], "\[IndentingNewLine]", 
 RowBox[{
  RowBox[{"Iz", " ", "=", " ", 
   RowBox[{"Array", "[", 
    RowBox[{
     RowBox[{"0", " ", "&"}], ",", " ", 
     RowBox[{"{", 
      RowBox[{
       RowBox[{"lmax", "+", "1"}], ",", 
       RowBox[{
        RowBox[{"2", "*", "lmax"}], "+", "1"}]}], "}"}]}], "]"}]}], 
  ";"}], "\[IndentingNewLine]", 
 RowBox[{"For", "[", 
  RowBox[{
   RowBox[{"l", "=", "0"}], ",", " ", 
   RowBox[{"l", "<", 
    RowBox[{"lmax", "+", "1"}]}], ",", " ", 
   RowBox[{"l", "++"}], ",", 
   RowBox[{"For", "[", 
    RowBox[{
     RowBox[{"m", "=", 
      RowBox[{"-", "l"}]}], ",", " ", 
     RowBox[{"m", " ", "<", 
      RowBox[{"l", "+", "1"}]}], ",", " ", 
     RowBox[{"m", "++"}], ",", "   ", 
     RowBox[{
      RowBox[{"Ix", "[", 
       RowBox[{"[", 
        RowBox[{
         RowBox[{"l", "+", "1"}], ",", " ", 
         RowBox[{"m", "+", "lmax", "+", "1"}]}], "]"}], "]"}], "=", 
      RowBox[{"fIx", "[", 
       RowBox[{"l", ",", " ", "m"}], "]"}]}]}], "]"}]}], " ", 
  "]"}], "\[IndentingNewLine]", 
 RowBox[{"For", "[", 
  RowBox[{
   RowBox[{"l", "=", "0"}], ",", " ", 
   RowBox[{"l", "<", 
    RowBox[{"lmax", "+", "1"}]}], ",", " ", 
   RowBox[{"l", "++"}], ",", 
   RowBox[{"For", "[", 
    RowBox[{
     RowBox[{"m", "=", 
      RowBox[{"-", "l"}]}], ",", " ", 
     RowBox[{"m", " ", "<", 
      RowBox[{"l", "+", "1"}]}], ",", " ", 
     RowBox[{"m", "++"}], ",", "   ", 
     RowBox[{
      RowBox[{"Iy", "[", 
       RowBox[{"[", 
        RowBox[{
         RowBox[{"l", "+", "1"}], ",", " ", 
         RowBox[{"m", "+", "lmax", "+", "1"}]}], "]"}], "]"}], "=", 
      RowBox[{"fIy", "[", 
       RowBox[{"l", ",", " ", "m"}], "]"}]}]}], "]"}]}], " ", 
  "]"}], "\[IndentingNewLine]", 
 RowBox[{
  RowBox[{"For", "[", 
   RowBox[{
    RowBox[{"l", "=", "0"}], ",", " ", 
    RowBox[{"l", "<", 
     RowBox[{"lmax", "+", "1"}]}], ",", " ", 
    RowBox[{"l", "++"}], ",", 
    RowBox[{"For", "[", 
     RowBox[{
      RowBox[{"m", "=", 
       RowBox[{"-", "l"}]}], ",", " ", 
      RowBox[{"m", " ", "<", 
       RowBox[{"l", "+", "1"}]}], ",", " ", 
      RowBox[{"m", "++"}], ",", "   ", 
      RowBox[{
       RowBox[{"Iz", "[", 
        RowBox[{"[", 
         RowBox[{
          RowBox[{"l", "+", "1"}], ",", " ", 
          RowBox[{"m", "+", "lmax", "+", "1"}]}], "]"}], "]"}], "=", 
       RowBox[{"fIz", "[", 
        RowBox[{"l", ",", " ", "m"}], "]"}]}]}], "]"}]}], " ", "]"}], 
  "\[IndentingNewLine]", 
  RowBox[{"(*", 
   RowBox[{"Save", "[", 
    RowBox[{"\"\<Table_Ix\>\"", ",", " ", "Ix"}], "]"}], "*)"}], 
  "\[IndentingNewLine]", 
  RowBox[{"(*", 
   RowBox[{"Save", "[", 
    RowBox[{"\"\<Table_Iy\>\"", ",", " ", "Iy"}], "]"}], "*)"}], 
  "\[IndentingNewLine]", 
  RowBox[{"(*", 
   RowBox[{"Save", "[", 
    RowBox[{"\"\<Table_Iz\>\"", ",", " ", "Iz"}], "]"}], 
   "*)"}]}], "\[IndentingNewLine]", 
 RowBox[{"MatrixForm", "[", "Ix", "]"}], "\[IndentingNewLine]", 
 RowBox[{"MatrixForm", "[", "Iy", "]"}], "\[IndentingNewLine]", 
 RowBox[{"MatrixForm", "[", "Iz", "]"}], "\[IndentingNewLine]"}], "Input",
 CellChangeTimes->CompressedData["
1:eJwdzE8oQwEAx/GZTbGc1BQONAcH/0pRRNGKk1haEg4baotGYrKRlr+zHKhH
yWibgxrFNn8LtRJL9vbKNoYaajsYYQnD837v8Otz+v6yZCpJO5fD4WQyg8rz
GtWg5alSnJTdAytaJDqoPPOOwXGKNkDDbuoyfLUGzdBOr22xnSJ5D5aSklN4
KZy7gNZYghsa7Ud+2ETFX8FnteAWLkX5Qej0+cJQP3sWgXcNhe+QsAT5GsYg
JRbAaKtMCKs02+lw5GCX9cSjKYQvcivr/JtZCuNS+3ohufOnhml/ZUMwVhHV
we/pnykoO7idgbVaFQFX8y9NsLu8xAwpw+YmXP9ccMG6vC83HHXwKDhhy7lm
fxq9ATiwSD/AziL+IxSF9sOwXhTjahkdVSkS2GEskMIbb24bjMhnFTCNR/XD
/ptENTytVTth8fEoq434cMF714oHDv+6A7CdvmbNMHVxhhirvQQXvmmqfaSb
6Sf1fkj2kM0exsONEOs/4DEnDw==
  "],
 CellLabel->
  "In[111]:=",ExpressionUUID->"9283ae39-97ba-4ce7-b7b8-335f1475e78f"],

Cell[BoxData[
 TagBox[
  RowBox[{"(", "\[NoBreak]", GridBox[{
     {"0", "0", "0", "0", "0", "0", 
      SqrtBox["\[Pi]"], "0", "0", "0", "0", "0", "0"},
     {"0", "0", "0", "0", "0", "0", "0", "0", "0", "0", "0", "0", "0"},
     {"0", "0", "0", "0", 
      RowBox[{
       FractionBox["1", "8"], " ", 
       SqrtBox[
        FractionBox[
         RowBox[{"15", " ", "\[Pi]"}], "2"]]}], "0", 
      RowBox[{"-", 
       FractionBox[
        SqrtBox[
         RowBox[{"5", " ", "\[Pi]"}]], "8"]}], "0", 
      RowBox[{
       FractionBox["1", "8"], " ", 
       SqrtBox[
        FractionBox[
         RowBox[{"15", " ", "\[Pi]"}], "2"]]}], "0", "0", "0", "0"},
     {"0", "0", "0", "0", "0", "0", "0", "0", "0", "0", "0", "0", "0"},
     {"0", "0", 
      RowBox[{
       RowBox[{"-", 
        FractionBox["1", "64"]}], " ", 
       SqrtBox[
        FractionBox[
         RowBox[{"35", " ", "\[Pi]"}], "2"]]}], "0", 
      RowBox[{
       FractionBox["1", "32"], " ", 
       SqrtBox[
        FractionBox[
         RowBox[{"5", " ", "\[Pi]"}], "2"]]}], "0", 
      RowBox[{"-", 
       FractionBox[
        RowBox[{"3", " ", 
         SqrtBox["\[Pi]"]}], "64"]}], "0", 
      RowBox[{
       FractionBox["1", "32"], " ", 
       SqrtBox[
        FractionBox[
         RowBox[{"5", " ", "\[Pi]"}], "2"]]}], "0", 
      RowBox[{
       RowBox[{"-", 
        FractionBox["1", "64"]}], " ", 
       SqrtBox[
        FractionBox[
         RowBox[{"35", " ", "\[Pi]"}], "2"]]}], "0", "0"},
     {"0", "0", "0", "0", "0", "0", "0", "0", "0", "0", "0", "0", "0"},
     {
      FractionBox[
       SqrtBox[
        RowBox[{"3003", " ", "\[Pi]"}]], "2048"], "0", 
      RowBox[{"-", 
       FractionBox[
        RowBox[{"3", " ", 
         SqrtBox[
          FractionBox[
           RowBox[{"91", " ", "\[Pi]"}], "2"]]}], "1024"]}], "0", 
      FractionBox[
       SqrtBox[
        RowBox[{"1365", " ", "\[Pi]"}]], "2048"], "0", 
      RowBox[{"-", 
       FractionBox[
        RowBox[{"5", " ", 
         SqrtBox[
          RowBox[{"13", " ", "\[Pi]"}]]}], "1024"]}], "0", 
      FractionBox[
       SqrtBox[
        RowBox[{"1365", " ", "\[Pi]"}]], "2048"], "0", 
      RowBox[{"-", 
       FractionBox[
        RowBox[{"3", " ", 
         SqrtBox[
          FractionBox[
           RowBox[{"91", " ", "\[Pi]"}], "2"]]}], "1024"]}], "0", 
      FractionBox[
       SqrtBox[
        RowBox[{"3003", " ", "\[Pi]"}]], "2048"]}
    },
    GridBoxAlignment->{"Columns" -> {{Center}}, "Rows" -> {{Baseline}}},
    GridBoxSpacings->{"Columns" -> {
        Offset[0.27999999999999997`], {
         Offset[0.7]}, 
        Offset[0.27999999999999997`]}, "Rows" -> {
        Offset[0.2], {
         Offset[0.4]}, 
        Offset[0.2]}}], "\[NoBreak]", ")"}],
  Function[BoxForm`e$, 
   MatrixForm[BoxForm`e$]]]], "Output",
 CellChangeTimes->{
  3.844332826082032*^9, {3.844332944201139*^9, 3.84433297867692*^9}, {
   3.844333167470422*^9, 3.844333204805951*^9}, 3.8443332824500237`*^9, 
   3.844333347937215*^9, {3.844333397268772*^9, 3.8443334154298487`*^9}, 
   3.8443335390073566`*^9, {3.8443335694884253`*^9, 3.8443335822096863`*^9}, 
   3.844333614208724*^9, 3.844334134213957*^9, 3.844334280912318*^9, 
   3.8443344597147093`*^9, 3.84433454847223*^9, 3.844335180793791*^9, 
   3.844335253273059*^9, 3.844335398314335*^9, 3.8443356821643133`*^9, 
   3.867052826026417*^9},
 CellLabel->
  "Out[123]//MatrixForm=",ExpressionUUID->"802b18d0-7dc4-409c-9990-\
d3e596905dc8"],

Cell[BoxData[
 TagBox[
  RowBox[{"(", "\[NoBreak]", GridBox[{
     {"0", "0", "0", "0", "0", "0", 
      SqrtBox["\[Pi]"], "0", "0", "0", "0", "0", "0"},
     {"0", "0", "0", "0", "0", "0", "0", "0", "0", "0", "0", "0", "0"},
     {"0", "0", "0", "0", 
      RowBox[{
       RowBox[{"-", 
        FractionBox["1", "8"]}], " ", 
       SqrtBox[
        FractionBox[
         RowBox[{"15", " ", "\[Pi]"}], "2"]]}], "0", 
      RowBox[{"-", 
       FractionBox[
        SqrtBox[
         RowBox[{"5", " ", "\[Pi]"}]], "8"]}], "0", 
      RowBox[{
       RowBox[{"-", 
        FractionBox["1", "8"]}], " ", 
       SqrtBox[
        FractionBox[
         RowBox[{"15", " ", "\[Pi]"}], "2"]]}], "0", "0", "0", "0"},
     {"0", "0", "0", "0", "0", "0", "0", "0", "0", "0", "0", "0", "0"},
     {"0", "0", 
      RowBox[{
       RowBox[{"-", 
        FractionBox["1", "64"]}], " ", 
       SqrtBox[
        FractionBox[
         RowBox[{"35", " ", "\[Pi]"}], "2"]]}], "0", 
      RowBox[{
       RowBox[{"-", 
        FractionBox["1", "32"]}], " ", 
       SqrtBox[
        FractionBox[
         RowBox[{"5", " ", "\[Pi]"}], "2"]]}], "0", 
      RowBox[{"-", 
       FractionBox[
        RowBox[{"3", " ", 
         SqrtBox["\[Pi]"]}], "64"]}], "0", 
      RowBox[{
       RowBox[{"-", 
        FractionBox["1", "32"]}], " ", 
       SqrtBox[
        FractionBox[
         RowBox[{"5", " ", "\[Pi]"}], "2"]]}], "0", 
      RowBox[{
       RowBox[{"-", 
        FractionBox["1", "64"]}], " ", 
       SqrtBox[
        FractionBox[
         RowBox[{"35", " ", "\[Pi]"}], "2"]]}], "0", "0"},
     {"0", "0", "0", "0", "0", "0", "0", "0", "0", "0", "0", "0", "0"},
     {
      RowBox[{"-", 
       FractionBox[
        SqrtBox[
         RowBox[{"3003", " ", "\[Pi]"}]], "2048"]}], "0", 
      RowBox[{"-", 
       FractionBox[
        RowBox[{"3", " ", 
         SqrtBox[
          FractionBox[
           RowBox[{"91", " ", "\[Pi]"}], "2"]]}], "1024"]}], "0", 
      RowBox[{"-", 
       FractionBox[
        SqrtBox[
         RowBox[{"1365", " ", "\[Pi]"}]], "2048"]}], "0", 
      RowBox[{"-", 
       FractionBox[
        RowBox[{"5", " ", 
         SqrtBox[
          RowBox[{"13", " ", "\[Pi]"}]]}], "1024"]}], "0", 
      RowBox[{"-", 
       FractionBox[
        SqrtBox[
         RowBox[{"1365", " ", "\[Pi]"}]], "2048"]}], "0", 
      RowBox[{"-", 
       FractionBox[
        RowBox[{"3", " ", 
         SqrtBox[
          FractionBox[
           RowBox[{"91", " ", "\[Pi]"}], "2"]]}], "1024"]}], "0", 
      RowBox[{"-", 
       FractionBox[
        SqrtBox[
         RowBox[{"3003", " ", "\[Pi]"}]], "2048"]}]}
    },
    GridBoxAlignment->{"Columns" -> {{Center}}, "Rows" -> {{Baseline}}},
    GridBoxSpacings->{"Columns" -> {
        Offset[0.27999999999999997`], {
         Offset[0.7]}, 
        Offset[0.27999999999999997`]}, "Rows" -> {
        Offset[0.2], {
         Offset[0.4]}, 
        Offset[0.2]}}], "\[NoBreak]", ")"}],
  Function[BoxForm`e$, 
   MatrixForm[BoxForm`e$]]]], "Output",
 CellChangeTimes->{
  3.844332826082032*^9, {3.844332944201139*^9, 3.84433297867692*^9}, {
   3.844333167470422*^9, 3.844333204805951*^9}, 3.8443332824500237`*^9, 
   3.844333347937215*^9, {3.844333397268772*^9, 3.8443334154298487`*^9}, 
   3.8443335390073566`*^9, {3.8443335694884253`*^9, 3.8443335822096863`*^9}, 
   3.844333614208724*^9, 3.844334134213957*^9, 3.844334280912318*^9, 
   3.8443344597147093`*^9, 3.84433454847223*^9, 3.844335180793791*^9, 
   3.844335253273059*^9, 3.844335398314335*^9, 3.8443356821643133`*^9, 
   3.867052826027939*^9},
 CellLabel->
  "Out[124]//MatrixForm=",ExpressionUUID->"58883ece-0a75-4740-a62c-\
f48aa7f76cd7"],

Cell[BoxData[
 TagBox[
  RowBox[{"(", "\[NoBreak]", GridBox[{
     {"0", "0", "0", "0", "0", "0", 
      SqrtBox["\[Pi]"], "0", "0", "0", "0", "0", "0"},
     {"0", "0", "0", "0", "0", "0", "0", "0", "0", "0", "0", "0", "0"},
     {"0", "0", "0", "0", "0", "0", 
      FractionBox[
       SqrtBox[
        RowBox[{"5", " ", "\[Pi]"}]], "4"], "0", "0", "0", "0", "0", "0"},
     {"0", "0", "0", "0", "0", "0", "0", "0", "0", "0", "0", "0", "0"},
     {"0", "0", "0", "0", "0", "0", 
      RowBox[{"-", 
       FractionBox[
        SqrtBox["\[Pi]"], "8"]}], "0", "0", "0", "0", "0", "0"},
     {"0", "0", "0", "0", "0", "0", "0", "0", "0", "0", "0", "0", "0"},
     {"0", "0", "0", "0", "0", "0", 
      FractionBox[
       SqrtBox[
        RowBox[{"13", " ", "\[Pi]"}]], "64"], "0", "0", "0", "0", "0", "0"}
    },
    GridBoxAlignment->{"Columns" -> {{Center}}, "Rows" -> {{Baseline}}},
    GridBoxSpacings->{"Columns" -> {
        Offset[0.27999999999999997`], {
         Offset[0.7]}, 
        Offset[0.27999999999999997`]}, "Rows" -> {
        Offset[0.2], {
         Offset[0.4]}, 
        Offset[0.2]}}], "\[NoBreak]", ")"}],
  Function[BoxForm`e$, 
   MatrixForm[BoxForm`e$]]]], "Output",
 CellChangeTimes->{
  3.844332826082032*^9, {3.844332944201139*^9, 3.84433297867692*^9}, {
   3.844333167470422*^9, 3.844333204805951*^9}, 3.8443332824500237`*^9, 
   3.844333347937215*^9, {3.844333397268772*^9, 3.8443334154298487`*^9}, 
   3.8443335390073566`*^9, {3.8443335694884253`*^9, 3.8443335822096863`*^9}, 
   3.844333614208724*^9, 3.844334134213957*^9, 3.844334280912318*^9, 
   3.8443344597147093`*^9, 3.84433454847223*^9, 3.844335180793791*^9, 
   3.844335253273059*^9, 3.844335398314335*^9, 3.8443356821643133`*^9, 
   3.867052826029584*^9},
 CellLabel->
  "Out[125]//MatrixForm=",ExpressionUUID->"a8f5a80a-d50d-4e46-9ff5-\
41906605df5b"]
}, Open  ]]
},
WindowSize->{Full, Full},
WindowMargins->{{4, Automatic}, {Automatic, 4}},
FrontEndVersion->"12.3 for Mac OS X ARM (64-bit) (July 9, 2021)",
StyleDefinitions->"Default.nb",
ExpressionUUID->"99d23588-d701-4476-b738-61aa88588f59"
]
(* End of Notebook Content *)

(* Internal cache information *)
(*CellTagsOutline
CellTagsIndex->{}
*)
(*CellTagsIndex
CellTagsIndex->{}
*)
(*NotebookFileOutline
Notebook[{
Cell[CellGroupData[{
Cell[580, 22, 7638, 235, 430, "Input",ExpressionUUID->"9283ae39-97ba-4ce7-b7b8-335f1475e78f"],
Cell[8221, 259, 3456, 102, 198, "Output",ExpressionUUID->"802b18d0-7dc4-409c-9990-d3e596905dc8"],
Cell[11680, 363, 3652, 110, 198, "Output",ExpressionUUID->"58883ece-0a75-4740-a62c-f48aa7f76cd7"],
Cell[15335, 475, 1846, 42, 178, "Output",ExpressionUUID->"a8f5a80a-d50d-4e46-9ff5-41906605df5b"]
}, Open  ]]
}
]
*)
